# Supplementary material for: Purification and Characterization of a Dark Red Skin Related Dimeric Polyphenol Oxidase from Huaniu Apples
Source: Foods. 2022 Jun 17;11(12):1790. doi: 10.3390/foods11121790 (PMC9223062; doi:10.3390/foods11121790)
Supplement: Supplementary file 1 [file foods-11-01790-s001.zip]

Archive with 1 entries (1 files):
- foods-1757188-supplementary.pdf
